# Supplementary material for: Immune Responses Induced by Recombinant Membrane Proteins of Mycoplasma agalactiae in Goats
Source: Vaccines (Basel). 2025 Jul 11;13(7):746. doi: 10.3390/vaccines13070746 (PMC12299757; doi:10.3390/vaccines13070746)
Supplement: Supplementary file 1 [file vaccines-13-00746-s001.zip]

Archive with 1 entries (1 files):
- vaccines-3687753-supplementary.pdf
